# Supplementary material for: Bis(2-amino-4-methyl­pyridinium) tetra­chloridocuprate(II)
Source: Acta Crystallogr Sect E Struct Rep Online. 2008 Dec 17;65(Pt 1):m73–4. doi: 10.1107/S1600536808041652 (PMC2967911; doi:10.1107/S1600536808041652)
Supplement: Supplementary file 2 [file e-65-00m73-Isup2.hkl]

# 
# h,k,l, Fc-squared, Fo-squared, sigma(Fo-squared) and status flag 
# 
data_I
_shelx_title ' c2c in C2/c' 
_shelx_refln_list_code          4 
_shelx_F_calc_maximum      371.82 
_exptl_crystal_F_000       860.00 
_reflns_d_resolution_high  0.8405 
 
loop_ 
 _symmetry_equiv_pos_as_xyz 
 'x, y, z' 
 '-x, y, -z+1/2' 
 'x+1/2, y+1/2, z' 
 '-x+1/2, y+1/2, -z+1/2' 
 '-x, -y, -z' 
 'x, -y, z-1/2' 
 '-x+1/2, -y+1/2, -z' 
 'x+1/2, -y+1/2, z-1/2' 
 
_cell_length_a    11.3126 
_cell_length_b    12.2723 
_cell_length_c    14.2645 
_cell_angle_alpha  90.000 
_cell_angle_beta  113.201 
_cell_angle_gamma  90.000 
 
_shelx_F_squared_multiplier     1.000 
 
loop_ 
 _refln_index_h 
 _refln_index_k 
 _refln_index_l 
 _refln_F_squared_calc 
 _refln_F_squared_meas 
 _refln_F_squared_sigma 
 _refln_observed_status 
   6   0   0    29055.85    30221.65   1506.45 o 
   8   0   0     4078.40     4180.20    221.01 o 
  10   0   0      611.51      777.36    139.72 o 
  12   0   0      402.58      570.32    160.04 o 
   3   1   0     5512.05     6540.69    400.75 o 
   5   1   0     3904.39     3503.59    144.17 o 
   7   1   0    13804.50    14238.54    435.71 o 
   9   1   0      151.05       83.02     82.00 o 
  11   1   0        7.58       79.29    220.38 o 
   0   2   0    58980.43    60626.21   1207.95 o 
   2   2   0     7180.09     6406.84    285.79 o 
   4   2   0     3255.16     2762.67    116.86 o 
   6   2   0     5315.14     5186.19    237.53 o 
   8   2   0     1148.15     1393.40    121.94 o 
  10   2   0      736.88      929.78    129.56 o 
  12   2   0      365.35      250.23    163.85 o 
   3   3   0    57276.27    58441.49   1679.19 o 
   5   3   0     5404.63     5136.65    214.66 o 
   7   3   0       95.31      151.15     87.64 o 
   9   3   0     2558.89     2654.70    170.21 o 
  11   3   0     1058.25     1149.52    161.31 o 
   0   4   0    19113.84    23708.11   1120.31 o 
   2   4   0    11798.50    12853.06    542.37 o 
   4   4   0    29120.23    30075.58   1412.45 o 
   6   4   0      886.33      955.18    100.35 o 
   8   4   0       20.99       82.56    100.35 o 
  10   4   0     3968.81     4077.31    222.28 o 
   1   5   0       29.71       65.39     45.70 o 
   3   5   0    33823.57    34211.32   1553.44 o 
   5   5   0     6096.13     5564.71    270.55 o 
   7   5   0       70.41      -31.75    100.35 o 
   9   5   0     2987.69     3209.77    187.99 o 
  11   5   0     1290.68     1492.47    167.67 o 
   0   6   0     6314.00     6682.47    313.74 o 
   2   6   0     7763.31     7802.78    344.22 o 
   4   6   0     2305.23     2172.03    125.75 o 
   6   6   0      187.44      311.20     92.72 o 
   8   6   0      175.72      218.47    125.75 o 
  10   6   0      139.98      485.21    132.10 o 
   1   7   0    11428.88    11185.96    382.17 o 
   3   7   0      134.43      185.45     95.26 o 
   5   7   0     3591.99     3504.46    208.31 o 
   7   7   0     9706.81     9460.38    454.73 o 
   9   7   0      202.00      280.71    138.45 o 
   0   8   0    23429.46    23902.45    962.80 o 
   2   8   0     1295.76     1384.51    121.94 o 
   4   8   0      939.87     1150.79    128.29 o 
   6   8   0     3900.06     3898.22    200.69 o 
   8   8   0     1860.65     1858.29    185.45 o 
  10   8   0      202.30      369.63    147.34 o 
   1   9   0     7986.81     7931.38    288.79 o 
   3   9   0      338.97      309.93    114.32 o 
   5   9   0     1159.19     1098.72    144.80 o 
   7   9   0     4453.74     4671.76    238.80 o 
   9   9   0       63.77      334.06    138.45 o 
   0  10   0     1335.08     1426.42    153.69 o 
   2  10   0     3035.68     2918.90    184.18 o 
   4  10   0     2031.46     2473.06    163.85 o 
   6  10   0      331.14      445.84    139.72 o 
   8  10   0      408.05      539.83    151.15 o 
   1  11   0        5.27       23.45     91.98 o 
   3  11   0     3059.24     2306.67    238.80 o 
   5  11   0      680.04      917.08    147.34 o 
   7  11   0       53.25      110.51    132.10 o 
   0  12   0      750.05      683.36    149.88 o 
   2  12   0     2839.86     2833.80    199.42 o 
   4  12   0     5420.84     5118.87    266.74 o 
   6  12   0      142.31      106.70    148.61 o 
   1  13   0        8.77       56.62    127.65 o 
   3  13   0     2166.73     1977.69    209.58 o 
   5  13   0      702.90      703.69    172.75 o 
   0  14   0      524.14      638.91    187.99 o 
   2  14   0      316.38       62.24    176.56 o 
 -11   1   1       11.57       44.71    140.99 o 
  -9   1   1       84.13      338.65    161.95 o 
  -7   1   1        0.10       15.77     90.82 o 
  -5   1   1       14.19       11.38     43.08 o 
  -3   1   1      292.00      356.11     40.68 o 
  -1   1   1      146.95      186.10     19.16 o 
   1   1   1      163.18      136.75     21.48 o 
   3   1   1      387.44      368.80     41.58 o 
   5   1   1     2158.05     2067.27     98.44 o 
   7   1   1        0.57      -63.32     63.32 o 
   9   1   1      512.99      569.31     85.31 o 
  11   1   1       31.90      129.03     91.00 o 
 -12   2   1        2.43      100.35    138.45 o 
 -10   2   1        5.87      189.26    105.43 o 
  -8   2   1       72.25       99.07     92.72 o 
  -6   2   1      691.68      683.36     87.64 o 
  -4   2   1        0.00        7.62     54.62 o 
   0   2   1       63.12       38.39     34.57 o 
   2   2   1     4495.35     4417.72    200.69 o 
   4   2   1       28.92      115.59     58.43 o 
   6   2   1      312.65      298.49     81.29 o 
   8   2   1      613.08      529.67    116.86 o 
  10   2   1        5.98      -60.97    121.94 o 
 -11   3   1        5.31       95.26    133.37 o 
  -9   3   1      836.74      571.59    125.75 o 
  -7   3   1       74.35       58.43     78.75 o 
  -5   3   1       48.67       92.72     63.51 o 
  -3   3   1     1218.35     1378.16     81.29 o 
  -1   3   1      127.70       65.49     72.40 o 
   3   3   1     1227.25     1472.15     78.75 o 
   5   3   1      500.56      520.78     77.48 o 
   7   3   1      107.35       72.40     90.18 o 
   9   3   1      463.77      403.92    124.48 o 
  11   3   1       49.20       34.30    135.91 o 
 -12   4   1        0.76     -154.96    154.96 o 
 -10   4   1       56.80      118.13    124.48 o 
  -8   4   1      936.75     1111.42    121.94 o 
  -6   4   1       60.22       39.38     77.48 o 
  -4   4   1       32.54      107.97     71.13 o 
  -2   4   1     2035.51     2114.87    109.24 o 
   0   4   1      409.08      403.93     51.64 o 
   2   4   1     2761.81     2879.52    114.32 o 
   4   4   1      605.43      563.96     85.10 o 
   6   4   1       24.05      140.99     80.02 o 
   8   4   1       20.39      111.78    104.16 o 
  10   4   1        0.00      -27.94    139.72 o 
 -11   5   1       15.43       -6.35    132.10 o 
  -9   5   1      188.82      160.04    120.67 o 
  -7   5   1       15.68      115.59     81.29 o 
  -5   5   1      667.31      605.88     97.80 o 
  -3   5   1      801.81      905.65     92.72 o 
  -1   5   1       79.50       91.20    134.01 o 
   3   5   1      573.88      542.37     80.02 o 
   5   5   1     1456.64     1464.53    110.51 o 
   7   5   1      976.26      927.24    127.02 o 
   9   5   1      282.87      213.39    130.83 o 
  11   5   1       35.29      -54.62    137.18 o 
 -10   6   1        0.00      266.74    121.94 o 
  -8   6   1      154.61      209.58    114.32 o 
  -6   6   1     1048.79     1158.41    119.40 o 
  -4   6   1       10.65       -5.08     82.56 o 
  -2   6   1     4769.24     5864.47    251.50 o 
   0   6   1       95.21      173.48    151.79 o 
   2   6   1      972.89     1107.61     99.07 o 
   4   6   1      266.69      264.20     90.18 o 
   6   6   1     1215.21     1253.68    125.75 o 
   8   6   1      155.16      250.23    121.94 o 
  10   6   1       13.66      -13.97    135.91 o 
 -11   7   1       35.72       41.92    149.88 o 
  -9   7   1      109.94      139.72    125.75 o 
  -7   7   1       28.40       43.19    120.67 o 
  -5   7   1       18.86      201.96     91.45 o 
  -3   7   1        0.03      176.56     85.10 o 
  -1   7   1       10.40      120.45     64.21 o 
   1   7   1     2585.11     3225.01    153.69 o 
   3   7   1      216.74      209.58     91.45 o 
   5   7   1      161.55      196.88    110.51 o 
   7   7   1      507.47      251.50    135.91 o 
   9   7   1      137.01       82.56    142.26 o 
 -10   8   1        8.19     -152.42    152.42 o 
  -8   8   1       12.76     -133.37    133.37 o 
  -6   8   1      280.18       83.83    118.13 o 
  -4   8   1        8.36      -59.70    105.43 o 
  -2   8   1       89.90       67.32    100.35 o 
   0   8   1      144.31      215.70    104.79 o 
   2   8   1       62.14        5.08     96.53 o 
   4   8   1        3.23      -35.57    101.62 o 
   6   8   1       28.63      101.62    110.51 o 
   8   8   1        0.04       34.30    128.29 o 
  10   8   1       16.92     -156.23    156.23 o 
  -9   9   1        2.12     -162.58    162.58 o 
  -7   9   1       85.27     -137.18    137.18 o 
  -5   9   1       37.92      -29.21    118.13 o 
  -3   9   1        1.98      -49.54    107.97 o 
  -1   9   1       88.55      109.35     78.49 o 
   1   9   1     1149.77     1253.76     94.73 o 
   3   9   1       56.63       29.21    105.43 o 
   5   9   1      207.53      279.44    114.32 o 
   7   9   1       43.53       76.21    132.10 o 
   9   9   1      116.41      -83.83    158.77 o 
  -8  10   1       12.69       -1.27    146.07 o 
  -6  10   1      247.69      111.78    147.34 o 
  -4  10   1       35.33      -67.32    128.29 o 
  -2  10   1     2208.40     1760.48    177.83 o 
   0  10   1      639.36      636.95     98.20 o 
   2  10   1       14.97      -12.70    121.94 o 
   4  10   1      956.03      936.13    147.34 o 
   6  10   1      405.09      237.53    142.26 o 
   8  10   1       93.77      105.43    158.77 o 
  -7  11   1       13.49      127.02    149.88 o 
  -5  11   1        4.44      295.95    135.91 o 
  -3  11   1       64.14       47.00    134.64 o 
  -1  11   1       49.81      -90.18     90.18 o 
   1  11   1      991.61     1041.88    228.63 o 
   3  11   1       60.69      -47.00    140.99 o 
   5  11   1       34.95       87.64    127.02 o 
   7  11   1       73.74       83.83    153.69 o 
  -6  12   1       28.86     -154.96    154.96 o 
  -4  12   1        1.95      -82.56    153.69 o 
  -2  12   1       52.12      -29.21    125.75 o 
   0  12   1        6.32     -142.26    142.26 o 
   2  12   1       58.16      110.51    149.88 o 
   4  12   1       59.31      156.23    158.77 o 
   6  12   1        8.57      148.61    140.99 o 
  -5  13   1       61.27      -34.30    154.96 o 
  -3  13   1       14.82       66.05    160.04 o 
  -1  13   1        0.67      -75.27    102.84 o 
   1  13   1      106.19      124.94     99.17 o 
   3  13   1       33.37      -74.94    170.21 o 
   5  13   1       67.64      -59.70    151.15 o 
  -2  14   1      156.44      409.00    171.48 o 
   0  14   1        4.27     -116.75    116.75 o 
   2  14   1      152.32      228.63    157.50 o 
 -12   0   2       41.18      195.61    129.56 o 
 -10   0   2       64.44       43.19    113.05 o 
  -8   0   2    10044.33     9889.71    410.27 o 
  -6   0   2      967.03      976.78     85.10 o 
  -4   0   2    13564.84    14108.01    541.10 o 
  -2   0   2    38136.50    38443.60    981.86 o 
   0   0   2    45712.55    51299.66    822.13 o 
   4   0   2    10741.37     9889.71    388.68 o 
   6   0   2    20465.55    18140.87    735.44 o 
   8   0   2     1040.47     1183.82    124.48 o 
  10   0   2      146.96      217.20    111.78 o 
 -11   1   2      167.53       92.62     86.17 o 
  -9   1   2     1754.51     2020.90    101.94 o 
  -7   1   2    14206.84    13453.78    400.41 o 
  -5   1   2     8684.35     7910.81    245.92 o 
  -1   1   2    25231.86    26994.01    503.99 o 
   1   1   2    25597.20    25590.09    639.42 o 
   3   1   2     2159.45     2576.87     81.93 o 
   5   1   2     1604.90     1389.86    121.94 o 
   7   1   2     4877.25     4667.56    181.64 o 
   9   1   2       36.19       73.04     90.82 o 
  11   1   2      286.42      471.70    117.49 o 
 -12   2   2      411.52      628.74    146.07 o 
 -10   2   2     1600.33     1543.28    152.42 o 
  -8   2   2     3467.74     3430.79    214.66 o 
  -6   2   2     2300.04     2023.41    106.70 o 
  -4   2   2     4442.04     4201.79    195.61 o 
  -2   2   2    14454.08    14017.83    490.29 o 
   0   2   2     3408.58     3657.03    120.60 o 
   2   2   2    11725.52    10157.72    414.08 o 
   4   2   2     9415.60     8916.74    389.95 o 
   6   2   2     1403.87     1483.58    118.13 o 
   8   2   2      697.35      688.44    125.75 o 
  10   2   2      162.90      200.69    142.26 o 
 -11   3   2     1709.76     1719.84    184.18 o 
  -9   3   2      203.27      384.87    101.62 o 
  -7   3   2     1121.30     1202.87    106.70 o 
  -5   3   2    16715.98    16106.02    628.74 o 
  -3   3   2    29302.72    28005.17   1178.74 o 
   1   3   2     7959.96     8503.85    509.98 o 
   3   3   2    22454.19    23549.34    812.92 o 
   5   3   2     1045.00      896.75     88.91 o 
   7   3   2      967.77      826.89    119.40 o 
   9   3   2     3466.05     3475.24    204.50 o 
  11   3   2      348.46      575.40    153.69 o 
 -12   4   2     1045.64     1186.36    177.83 o 
 -10   4   2     5033.30     4825.46    223.55 o 
  -8   4   2        6.06      -68.59     96.53 o 
  -6   4   2     1422.31     1248.60    107.97 o 
  -4   4   2    29024.08    27206.22   1324.81 o 
  -2   4   2      758.25      736.71     74.94 o 
   2   4   2    37068.37    39453.40   1583.93 o 
   4   4   2    13201.58    13015.65    532.21 o 
   6   4   2     1138.11     1205.41    114.32 o 
   8   4   2      604.69      829.43    135.91 o 
  10   4   2     1368.55     1368.00    175.29 o 
 -11   5   2     1640.51     1515.34    186.72 o 
  -9   5   2      416.82       76.21    134.64 o 
  -7   5   2        8.45      -63.51     99.07 o 
  -5   5   2    14152.00    13664.71    557.61 o 
  -3   5   2    24379.97    26792.14    945.02 o 
  -1   5   2      453.01      198.32     73.67 o 
   1   5   2      665.22      568.70     61.95 o 
   3   5   2     9415.95     9263.50    444.57 o 
   5   5   2      685.25      689.71     92.72 o 
   7   5   2       89.64       64.78    101.62 o 
   9   5   2     2158.31     2058.98    189.26 o 
 -10   6   2      352.83      466.16    137.18 o 
  -8   6   2      640.53      674.47    134.64 o 
  -6   6   2     2027.13     2031.04    139.72 o 
  -4   6   2      712.11      614.77     96.53 o 
  -2   6   2     1440.46     1233.36    109.24 o 
   0   6   2     9165.73     9750.64    300.85 o 
   2   6   2     7328.33     8150.81    387.41 o 
   4   6   2     5185.87     5296.70    293.41 o 
   6   6   2     2197.67     2075.49    162.58 o 
   8   6   2      433.63      575.40    148.61 o 
  10   6   2      227.55      242.61    152.42 o 
 -11   7   2       50.93     -151.15    151.15 o 
  -9   7   2      756.13      675.74    154.96 o 
  -7   7   2     8156.79     8207.97    353.11 o 
  -5   7   2      308.95      116.86     92.72 o 
  -3   7   2      767.86      707.50    101.62 o 
  -1   7   2    22867.91    25434.15    706.85 o 
   1   7   2     1843.64     1735.52     89.34 o 
   3   7   2      216.33      221.01    106.70 o 
   5   7   2     4192.23     3794.06    176.56 o 
   7   7   2     1454.59     1630.93    156.23 o 
   9   7   2        5.22       55.89    137.18 o 
 -10   8   2       90.47      201.96    132.10 o 
  -8   8   2     3790.30     3886.78    215.93 o 
  -6   8   2     4018.68     4448.21    195.61 o 
  -4   8   2      924.45      951.37    133.37 o 
  -2   8   2     3299.38     3466.35    203.23 o 
   0   8   2    18135.81    19125.30    547.14 o 
   2   8   2       18.65      -24.13     95.26 o 
   4   8   2       83.39       16.51    110.51 o 
   6   8   2     6356.65     6425.90    335.33 o 
   8   8   2      229.81       30.48    144.80 o 
  -9   9   2      485.88      436.95    151.15 o 
  -7   9   2     4003.69     3876.62    217.20 o 
  -5   9   2       34.74      -34.30    115.59 o 
  -3   9   2      549.05      515.70    123.21 o 
  -1   9   2    11525.56    11894.49    401.20 o 
   1   9   2     1488.09     1367.45    223.55 o 
   3   9   2       14.88        2.54    116.86 o 
   5   9   2     2343.78     2189.81    175.29 o 
   7   9   2     1306.03     1554.71    172.75 o 
   9   9   2        1.76      -50.81    148.61 o 
  -8  10   2      289.17      256.58    149.88 o 
  -6  10   2      654.52      515.70    152.42 o 
  -4  10   2      885.49      901.84    139.72 o 
  -2  10   2      203.20      140.99    121.94 o 
   0  10   2     2282.16     2270.96    124.81 o 
   2  10   2     3425.52     3399.03    208.31 o 
   4  10   2      741.61      845.95    147.34 o 
   6  10   2      692.55      744.33    157.50 o 
   8  10   2      380.09       -6.35    176.56 o 
  -7  11   2        5.18      120.67    111.78 o 
  -5  11   2     2580.18     2561.98    199.42 o 
  -3  11   2     5778.23     5529.14    299.77 o 
  -1  11   2       27.94      -15.24     92.51 o 
   1  11   2      113.46      182.79    160.04 o 
   3  11   2     2343.14     2487.03    193.07 o 
   5  11   2       18.10      187.99    146.07 o 
   7  11   2       20.47       59.70    160.04 o 
  -6  12   2       48.72     -124.48    157.50 o 
  -4  12   2     4067.03     3955.37    245.15 o 
  -2  12   2       11.48      -74.94    138.45 o 
   0  12   2       33.26      -27.44    140.99 o 
   2  12   2     5096.18     5018.52    257.85 o 
   4  12   2     1385.90     1337.51    182.91 o 
   6  12   2       71.05      -26.67    162.58 o 
  -5  13   2      784.87      646.53    167.67 o 
  -3  13   2     1586.73     1472.15    214.66 o 
  -1  13   2        3.22      136.48    102.60 o 
   1  13   2      227.44      228.30    255.94 o 
   3  13   2     1987.66     2075.49    217.20 o 
  -2  14   2      586.17      421.70    195.61 o 
   0  14   2      338.65      378.00    119.20 o 
   2  14   2      104.22      212.12    166.40 o 
 -13   1   3      122.53      333.06    245.78 o 
 -11   1   3       54.87       37.41     85.31 o 
  -9   1   3     1013.36     1146.64    140.99 o 
  -7   1   3     1702.74     1527.61     80.35 o 
  -5   1   3     5948.34     6014.73    294.05 o 
  -3   1   3     5540.69     5951.59    228.63 o 
   1   1   3    10484.55    11215.08    426.99 o 
   3   1   3     1514.57     1595.47    107.33 o 
   5   1   3     2000.61     2216.22     86.99 o 
   7   1   3     1289.20     1240.73    177.83 o 
   9   1   3      127.96       78.25    171.48 o 
  11   1   3      323.17      244.81    149.88 o 
 -12   2   3      340.78      262.93    156.23 o 
 -10   2   3      586.96      440.76    125.75 o 
  -8   2   3      766.15      797.68    102.89 o 
  -6   2   3     5596.95     6278.55    283.25 o 
  -4   2   3     2435.20     2729.64    132.10 o 
  -2   2   3    26856.26    28174.11   1108.88 o 
   0   2   3    22585.53    25492.06    815.00 o 
   2   2   3     4320.97     4248.79    191.80 o 
   4   2   3    10324.70    10593.39    467.43 o 
   6   2   3       34.90       24.13     83.83 o 
   8   2   3     1179.67     1244.79    153.69 o 
  10   2   3      205.17      166.40    135.91 o 
 -11   3   3       58.61      174.02    118.13 o 
  -9   3   3     1020.57     1266.38    121.94 o 
  -7   3   3     1339.75     1360.37    119.40 o 
  -5   3   3     1545.30     1563.61    100.35 o 
  -3   3   3    15404.25    17512.12    645.26 o 
  -1   3   3     1274.82     1240.50    117.49 o 
   1   3   3    13637.75    15774.25    671.93 o 
   3   3   3      785.90      708.77     85.10 o 
   5   3   3     1391.75     1290.51    104.16 o 
   7   3   3     2484.81     2485.76    160.04 o 
   9   3   3      327.29      393.76    135.91 o 
 -12   4   3        2.56     -151.15    151.15 o 
 -10   4   3        1.08     -119.40    119.40 o 
  -8   4   3      307.38      186.72    106.70 o 
  -6   4   3      469.96      497.91     92.72 o 
  -4   4   3     1749.02     1760.48     99.07 o 
  -2   4   3        3.57      -71.13     71.13 o 
   0   4   3      151.07      152.00     51.10 o 
   2   4   3     1304.04     1422.61    116.86 o 
   4   4   3      302.02      320.09     81.29 o 
   6   4   3       64.15       59.70     88.91 o 
   8   4   3      464.76      428.05    130.83 o 
  10   4   3        8.83     -138.45    138.45 o 
 -11   5   3        6.89       59.70    144.80 o 
  -9   5   3      897.87     1227.00    125.75 o 
  -7   5   3      184.90      209.58     97.80 o 
  -5   5   3     3097.81     3225.01    134.64 o 
  -3   5   3     1229.66     1277.81    102.89 o 
  -1   5   3      250.44      307.18     54.70 o 
   1   5   3      860.11      992.55     66.91 o 
   3   5   3     1368.30     1430.23    107.97 o 
   5   5   3     1053.39     1039.02    107.97 o 
   7   5   3      129.99      368.36    106.70 o 
   9   5   3       23.69      196.88    130.83 o 
 -12   6   3      159.41      -81.29    149.88 o 
 -10   6   3      595.23      393.76    151.15 o 
  -8   6   3      182.73        2.54    120.67 o 
  -6   6   3     4218.13     4096.37    212.12 o 
  -4   6   3      698.08      682.09    100.35 o 
  -2   6   3     2821.10     3184.37    148.61 o 
   0   6   3     7633.11     8494.19    257.30 o 
   2   6   3     5251.74     5530.41    264.20 o 
   4   6   3     4360.68     4911.83    271.82 o 
   6   6   3       87.82      -12.70    110.51 o 
   8   6   3     1765.95     1573.77    177.83 o 
  10   6   3      180.65       44.46    153.69 o 
 -11   7   3        1.08      104.16    134.64 o 
  -9   7   3      763.84      753.22    142.26 o 
  -7   7   3       51.29      -67.32    111.78 o 
  -5   7   3      578.89      608.42    106.70 o 
  -3   7   3     4745.69     5024.88    227.36 o 
  -1   7   3      279.53      312.79     88.91 o 
   1   7   3     2355.32     2548.51    103.52 o 
   3   7   3      415.67      499.19    107.97 o 
   5   7   3      184.21        3.81    119.40 o 
   7   7   3      573.94      726.55    134.64 o 
   9   7   3      187.53      275.63    140.99 o 
 -10   8   3       16.37      160.04    132.10 o 
  -8   8   3       73.78      -88.91    128.29 o 
  -6   8   3      120.98      275.63    110.51 o 
  -4   8   3       15.73      -62.24    102.89 o 
  -2   8   3        7.02       30.48     96.53 o 
   0   8   3        4.84       43.19     71.85 o 
   2   8   3        0.46       31.75     97.80 o 
   4   8   3        7.45       72.40    111.78 o 
   6   8   3        6.45      -44.46    125.75 o 
   8   8   3        7.90     -129.56    154.96 o 
  -9   9   3      427.77      588.10    152.42 o 
  -7   9   3      116.91      105.43    128.29 o 
  -5   9   3       94.18      148.61    119.40 o 
  -3   9   3     1888.11     2122.49    163.85 o 
  -1   9   3      991.36     1106.65    187.35 o 
   1   9   3      409.15      440.71     87.12 o 
   3   9   3      122.24      124.48    115.59 o 
   5   9   3      650.80      567.78    140.99 o 
   7   9   3      378.55      438.22    142.26 o 
  -8  10   3        0.87     -161.31    161.31 o 
  -6  10   3     2176.11     2000.55    185.45 o 
  -4  10   3       16.16       -2.54    119.40 o 
  -2  10   3      632.59      557.61    143.53 o 
   0  10   3     3379.36     3206.37    139.40 o 
   2  10   3     1006.07     1059.34    154.96 o 
   4  10   3     2404.97     1914.18    194.34 o 
   6  10   3      114.29      217.20    149.88 o 
  -7  11   3       64.98       40.65    142.26 o 
  -5  11   3        4.76       21.59    140.99 o 
  -3  11   3     1948.45     1919.26    179.10 o 
  -1  11   3      436.75      428.57    247.05 o 
   1  11   3      323.31      274.56     98.44 o 
   3  11   3       75.24       33.02    146.07 o 
   5  11   3      239.99      295.95    139.72 o 
  -6  12   3       19.27     -128.29    144.80 o 
  -4  12   3        3.92     -156.23    156.23 o 
  -2  12   3       11.47     -142.26    149.88 o 
   0  12   3       11.19       61.90    205.77 o 
   2  12   3        1.70      -73.67    144.80 o 
   4  12   3        6.90     -118.13    154.96 o 
  -5  13   3      174.50      252.77    162.58 o 
  -3  13   3      306.16      317.55    158.77 o 
  -1  13   3       24.49       21.56    105.51 o 
   1  13   3      551.36      674.01    164.49 o 
   3  13   3       48.40       85.10    154.96 o 
  -2  14   3      485.23      213.39    180.37 o 
   0  14   3      624.57      563.21    220.38 o 
 -12   0   4       23.09      196.88    135.91 o 
 -10   0   4      201.66      201.96    109.24 o 
  -8   0   4     8332.47     8025.07    410.27 o 
  -6   0   4     2604.89     2393.04    111.78 o 
  -4   0   4      460.21      476.32     68.59 o 
  -2   0   4      942.80      801.49     63.51 o 
   0   0   4     7704.56     7785.73    241.50 o 
   2   0   4       59.44      128.29     53.35 o 
   4   0   4     5838.11     5662.51    309.93 o 
   6   0   4     2667.76     2455.28    166.40 o 
   8   0   4       64.32       72.40    119.40 o 
  10   0   4      297.96      191.80    152.42 o 
 -13   1   4      392.17      674.97    120.50 o 
 -11   1   4       28.06       33.49     83.30 o 
  -9   1   4     1441.92     1528.77    106.06 o 
  -7   1   4     9751.96     9844.80    440.12 o 
  -5   1   4      404.54      308.32     46.25 o 
  -3   1   4    14045.42    12921.22    348.79 o 
  -1   1   4   138250.05   130825.64   3989.03 o 
   1   1   4    11209.66    10144.21    204.01 o 
   3   1   4     1694.43     1315.20    121.30 o 
   5   1   4     6590.39     6825.87    202.35 o 
   7   1   4      398.29      624.40     95.26 o 
   9   1   4      216.74      417.87    127.02 o 
 -12   2   4      215.87      288.33    146.07 o 
 -10   2   4      797.97      904.38    137.18 o 
  -8   2   4     2194.88     2268.56    146.07 o 
  -6   2   4     3797.34     3486.67    177.83 o 
  -4   2   4     8893.86     8472.17    379.79 o 
  -2   2   4     3603.71     2969.71    154.96 o 
   0   2   4     1362.50     1244.48     65.11 o 
   2   2   4     5781.72     5158.25    205.77 o 
   4   2   4     2779.01     2763.94    128.29 o 
   6   2   4     1341.47     1373.08    118.13 o 
   8   2   4      569.97      636.37    133.37 o 
  10   2   4      123.77      180.37    137.18 o 
 -13   3   4      302.17      325.17    165.12 o 
 -11   3   4     1768.19     1895.13    165.12 o 
  -9   3   4      306.35      397.57    104.16 o 
  -7   3   4      737.99      858.65     99.07 o 
  -5   3   4     6764.87     6362.39    283.25 o 
  -3   3   4     1812.84     1674.11     91.45 o 
  -1   3   4     1150.59      924.88     59.26 o 
   1   3   4     5345.59     5616.49    297.86 o 
   3   3   4     3742.94     3460.00    139.72 o 
   5   3   4      865.70      790.06    100.35 o 
   7   3   4      906.75      938.67    133.37 o 
   9   3   4      604.04      579.21    157.50 o 
 -12   4   4      755.85      674.47    158.77 o 
 -10   4   4     2208.13     2323.18    172.75 o 
  -8   4   4      182.01      139.72    104.16 o 
  -6   4   4     4095.06     3880.43    219.74 o 
  -4   4   4    21785.82    21810.45    881.51 o 
  -2   4   4     3147.45     2821.09    146.07 o 
   0   4   4     5259.56     5511.12    160.05 o 
   2   4   4    14970.88    15406.15    633.83 o 
   4   4   4     1537.51     1378.16    109.24 o 
   6   4   4     1046.87      809.11    123.21 o 
   8   4   4     1900.73     1851.94    180.37 o 
  10   4   4       99.19      311.20    149.88 o 
 -11   5   4      790.50      532.21    151.15 o 
  -9   5   4      143.81      153.69    119.40 o 
  -7   5   4       16.04      116.86     85.10 o 
  -5   5   4     5354.03     4802.59    226.09 o 
  -3   5   4     5958.94     5671.40    280.71 o 
  -1   5   4     1111.74     1097.09    146.71 o 
   1   5   4     6133.35     6418.35    489.66 o 
   3   5   4     2309.10     2257.13    133.37 o 
   5   5   4       23.70      -52.08     93.99 o 
   7   5   4      263.56      416.62    111.78 o 
   9   5   4      213.35      358.19    135.91 o 
 -12   6   4      173.12      238.80    156.23 o 
 -10   6   4     1139.23     1066.96    157.50 o 
  -8   6   4     3368.47     3561.62    190.53 o 
  -6   6   4     3272.80     3233.91    157.50 o 
  -4   6   4     3271.76     3363.47    147.34 o 
  -2   6   4     2726.73     3031.95    158.77 o 
   0   6   4     2553.57     2569.68    100.90 o 
   2   6   4     3092.42     2846.50    148.61 o 
   4   6   4     3571.14     3526.05    185.45 o 
   6   6   4     2679.92     2959.54    172.75 o 
   8   6   4      796.68     1122.85    143.53 o 
 -11   7   4        2.01      -92.72    137.18 o 
  -9   7   4      689.98      865.00    140.99 o 
  -7   7   4      630.27      652.88    120.67 o 
  -5   7   4      137.19       21.59     96.53 o 
  -3   7   4     3968.31     3733.09    233.72 o 
  -1   7   4     6648.17     7071.33    249.68 o 
   1   7   4     1999.77     1932.47    215.93 o 
   3   7   4      586.86      596.99    118.13 o 
   5   7   4      550.16      524.59    125.75 o 
   7   7   4       65.77      -40.65    132.10 o 
   9   7   4       36.19      -50.81    147.34 o 
 -10   8   4      108.07      128.29    140.99 o 
  -8   8   4     4188.33     4190.36    217.20 o 
  -6   8   4     2309.99     2224.10    163.85 o 
  -4   8   4      162.61      233.72    107.97 o 
  -2   8   4     5069.96     5191.27    302.31 o 
   0   8   4     3499.59     3766.16    130.23 o 
   2   8   4      153.83      345.49    104.16 o 
   4   8   4     2397.11     2217.75    171.48 o 
   6   8   4     1760.69     1873.53    180.37 o 
   8   8   4       44.41       85.10    138.45 o 
  -9   9   4      511.76      384.87    163.85 o 
  -7   9   4      635.72      715.12    132.10 o 
  -5   9   4      516.14      425.51    132.10 o 
  -3   9   4     1866.66     1670.30    161.31 o 
  -1   9   4     2319.58     2590.04    118.88 o 
   1   9   4     1710.79     1840.79    112.65 o 
   3   9   4     1042.75     1210.49    152.42 o 
   5   9   4      609.85      594.45    144.80 o 
   7   9   4      230.24      114.32    148.61 o 
  -8  10   4      323.78      477.59    151.15 o 
  -6  10   4     1095.12      786.25    162.58 o 
  -4  10   4      540.66      771.01    138.45 o 
  -2  10   4      650.64      650.34    144.80 o 
   0  10   4     1105.67     1246.21    178.46 o 
   2  10   4      443.66      325.17    139.72 o 
   4  10   4      361.74      807.84    143.53 o 
   6  10   4      347.26      422.97    156.23 o 
  -7  11   4       44.14     -140.99    140.99 o 
  -5  11   4     2923.53     2861.74    208.31 o 
  -3  11   4     1959.11     1634.74    186.72 o 
  -1  11   4      128.23       38.12    101.04 o 
   1  11   4     2526.98     2458.62    141.59 o 
   3  11   4     1705.20     1924.34    191.80 o 
   5  11   4       25.63       47.00    147.34 o 
  -6  12   4      503.60      745.60    157.50 o 
  -4  12   4      875.24     1160.95    172.75 o 
  -2  12   4       51.55      360.73    129.56 o 
   0  12   4      225.60      161.37    174.65 o 
   2  12   4      711.91     1105.07    166.40 o 
   4  12   4      166.10      350.57    160.04 o 
  -5  13   4      556.87      704.96    180.37 o 
  -3  13   4      735.68      706.23    186.72 o 
  -1  13   4      191.34      162.15    287.06 o 
   1  13   4      608.65      664.82    124.42 o 
   3  13   4      475.63      415.35    179.10 o 
  -2  14   4      476.79      307.39    191.80 o 
   0  14   4      239.62      143.28    184.18 o 
 -13   1   5      257.19      112.79    222.28 o 
 -11   1   5      442.03      569.33     96.09 o 
  -9   1   5      404.66      521.59     89.55 o 
  -7   1   5     4044.07     3784.40    121.21 o 
  -5   1   5      235.42      201.78     64.78 o 
  -3   1   5     7662.35     8294.00    257.49 o 
  -1   1   5     2836.10     2909.75    104.32 o 
   1   1   5     9073.96     9197.02    391.18 o 
   3   1   5     1818.38     1626.32    146.71 o 
   5   1   5      216.97      102.05     69.90 o 
   7   1   5     1110.88     1009.35    106.06 o 
   9   1   5       83.85      -98.27     98.27 o 
 -12   2   5       88.53      119.40    133.37 o 
 -10   2   5     3813.38     3231.37    191.80 o 
  -8   2   5      104.85      152.42     93.99 o 
  -6   2   5     4415.23     4285.62    242.61 o 
  -4   2   5     9232.71     9391.79    424.24 o 
  -2   2   5     4959.70     5108.71    228.63 o 
   0   2   5     9299.42    10163.37    319.22 o 
   2   2   5       62.84       92.72     62.24 o 
   4   2   5     6887.42     6455.11    325.17 o 
   6   2   5      595.05      565.23    116.86 o 
   8   2   5     1002.82     1135.55    151.15 o 
  10   2   5      443.49      416.62    165.12 o 
 -13   3   5      287.92      100.35    165.12 o 
 -11   3   5      173.65       33.02    133.37 o 
  -9   3   5        1.36       15.24    107.97 o 
  -7   3   5     3829.21     4018.88    189.26 o 
  -5   3   5      145.46      223.55     72.40 o 
  -3   3   5     4626.69     4998.20    217.20 o 
  -1   3   5      511.20      678.68     57.03 o 
   1   3   5     3037.49     3578.49    139.00 o 
   3   3   5     3048.61     2907.47    153.69 o 
   5   3   5      210.23      255.31     88.91 o 
   7   3   5     1248.64     1258.76    143.53 o 
   9   3   5       54.41     -138.45    138.45 o 
 -12   4   5       30.60      191.80    142.26 o 
 -10   4   5      480.34      486.48    125.75 o 
  -8   4   5      139.16      195.61    102.89 o 
  -6   4   5      242.23      120.67     93.99 o 
  -4   4   5      332.08      307.39     82.56 o 
  -2   4   5       34.12      -36.84     73.67 o 
   0   4   5       43.13      -20.11     64.78 o 
   2   4   5      805.52      800.22     93.99 o 
   4   4   5       63.53      105.43     83.83 o 
   6   4   5      377.52      369.63    106.70 o 
   8   4   5        0.25       19.05    123.21 o 
 -11   5   5      383.70      359.46    142.26 o 
  -9   5   5     1824.03     1855.75    154.96 o 
  -7   5   5     2720.86     2746.15    154.96 o 
  -5   5   5        3.58      -67.32     83.83 o 
  -3   5   5    11182.86    11292.00    471.24 o 
  -1   5   5      942.89     1142.32    106.06 o 
   1   5   5     4314.45     4422.74    129.48 o 
   3   5   5     1039.79      881.51    114.32 o 
   5   5   5      470.44      466.16    116.86 o 
   7   5   5      382.64      107.97    137.18 o 
   9   5   5       36.61      250.23    142.26 o 
 -12   6   5       10.54      -58.43    154.96 o 
 -10   6   5     1479.25     1054.26    171.48 o 
  -8   6   5      153.13       44.46    120.67 o 
  -6   6   5     3995.15     4142.09    172.75 o 
  -4   6   5     1718.62     1605.52    128.29 o 
  -2   6   5     1020.67     1136.82    114.32 o 
   0   6   5    12738.27    13617.20    396.97 o 
   2   6   5       25.37      137.18     86.37 o 
   4   6   5     3677.90     3618.77    191.80 o 
   6   6   5     2048.16     1766.84    168.94 o 
   8   6   5      534.55      594.45    154.96 o 
 -11   7   5       66.16      -67.32    147.34 o 
  -9   7   5      259.79      176.56    140.99 o 
  -7   7   5     3182.94     2816.01    177.83 o 
  -5   7   5       23.22      120.67    101.62 o 
  -3   7   5     4805.53     5123.95    269.28 o 
  -1   7   5      225.48      308.42     74.53 o 
   1   7   5     1197.62     1085.47     93.29 o 
   3   7   5     1150.08      914.54    138.45 o 
   5   7   5      483.78      463.62    125.75 o 
   7   7   5      422.95      322.63    140.99 o 
 -10   8   5       22.26      160.04    139.72 o 
  -8   8   5        0.73     -107.97    133.37 o 
  -6   8   5       28.75      -67.32    113.05 o 
  -4   8   5        0.40      -71.13    104.16 o 
  -2   8   5       32.10      190.53    109.24 o 
   0   8   5        0.76       32.41     74.99 o 
   2   8   5       45.55     -115.59    115.59 o 
   4   8   5        0.05       22.86    116.86 o 
   6   8   5        8.10       55.89    127.02 o 
   8   8   5        0.05       66.05    148.61 o 
  -9   9   5      285.19       73.67    156.23 o 
  -7   9   5      955.04      871.35    146.07 o 
  -5   9   5       20.80      139.72    123.21 o 
  -3   9   5     4620.82     4524.42    233.72 o 
  -1   9   5        7.84      -85.74     85.74 o 
   1   9   5      627.32      687.62    116.86 o 
   3   9   5     1530.82     1657.60    177.83 o 
   5   9   5      117.99      193.07    123.21 o 
   7   9   5      298.30      285.79    151.15 o 
  -8  10   5        4.43      158.77    140.99 o 
  -6  10   5     1394.63     1365.46    166.40 o 
  -4  10   5     1094.02      969.16    157.50 o 
  -2  10   5       50.54      223.55    119.40 o 
   0  10   5     5441.19     5459.44    257.21 o 
   2  10   5       11.55      193.07    124.48 o 
   4  10   5     1041.52      854.84    170.21 o 
   6  10   5      478.02      245.15    181.64 o 
  -7  11   5      901.76      450.92    175.29 o 
  -5  11   5       17.76       24.13    144.80 o 
  -3  11   5     2401.64     2311.75    199.42 o 
  -1  11   5        5.78       83.39     92.30 o 
   1  11   5      203.36       94.23    119.40 o 
   3  11   5      975.51     1008.53    172.75 o 
   5  11   5      193.64      336.60    160.04 o 
  -6  12   5       18.06      147.34    140.99 o 
  -4  12   5       25.69     -130.83    151.15 o 
  -2  12   5        0.20      152.42    138.45 o 
   0  12   5       19.59       77.32    109.10 o 
   2  12   5        6.14     -161.31    161.31 o 
   4  12   5        3.34      168.94    172.75 o 
  -5  13   5        0.43      307.39    144.80 o 
  -3  13   5      797.36      622.39    185.45 o 
  -1  13   5       97.48       90.63    113.30 o 
   1  13   5      421.49      392.72    124.37 o 
 -12   0   6      213.45      457.27    135.91 o 
 -10   0   6      570.60      682.09    124.48 o 
  -8   0   6     2343.90     2363.83    147.34 o 
  -6   0   6    14920.72    15216.89    632.56 o 
  -4   0   6     8339.03     7777.38    359.46 o 
  -2   0   6       22.61       16.51     58.43 o 
   0   0   6     6909.31     7029.29    259.12 o 
   2   0   6     2308.98     2346.04    177.83 o 
   4   0   6       19.98      105.43     81.29 o 
   6   0   6       12.15     -111.78    111.78 o 
   8   0   6      515.58      689.71    152.42 o 
 -13   1   6      437.43      493.61    114.80 o 
 -11   1   6      576.87      703.32     98.75 o 
  -9   1   6      913.47     1044.37    130.19 o 
  -7   1   6      616.34      709.06     97.17 o 
  -5   1   6     1768.92     1588.94     73.00 o 
  -3   1   6     6360.00     6377.17    189.49 o 
  -1   1   6     1361.97     1239.37     48.67 o 
   1   1   6     6474.05     6446.66    143.92 o 
   3   1   6     9102.00     8756.08    312.09 o 
   5   1   6      937.60      861.63     84.84 o 
   7   1   6      251.50      296.49     88.01 o 
   9   1   6      329.83      380.37    109.40 o 
 -12   2   6      150.57       60.97    140.99 o 
 -10   2   6      294.23      323.90    125.75 o 
  -8   2   6      541.55      640.18    105.43 o 
  -6   2   6     6574.47     6268.39    285.79 o 
  -4   2   6     6655.42     5784.45    257.85 o 
  -2   2   6     1836.46     1528.04    105.43 o 
   0   2   6     7481.09     7832.08    299.77 o 
   2   2   6     1855.32     1522.96    109.24 o 
   4   2   6      575.34      552.53    101.62 o 
   6   2   6     1117.71     1160.95    139.72 o 
   8   2   6      456.82      710.04    139.72 o 
 -13   3   6      204.82      217.20    158.77 o 
 -11   3   6     1478.68     1740.16    157.50 o 
  -9   3   6     2868.47     2948.11    174.02 o 
  -7   3   6     2079.10     2018.33    133.37 o 
  -5   3   6     1391.18     1227.00     99.07 o 
  -3   3   6     3712.31     3534.94    222.28 o 
  -1   3   6     4330.78     4340.36    120.22 o 
   1   3   6     3391.84     3359.80    480.77 o 
   3   3   6     1474.06     1286.70    115.59 o 
   5   3   6      859.08      858.65    116.86 o 
   7   3   6      410.02      207.04    125.75 o 
   9   3   6        1.37     -109.24    144.80 o 
 -12   4   6      130.09     -149.88    149.88 o 
 -10   4   6      472.92      600.80    128.29 o 
  -8   4   6      525.84      349.30    120.67 o 
  -6   4   6     2078.77     2013.25    128.29 o 
  -4   4   6     5081.42     5045.20    250.23 o 
  -2   4   6     6544.23     6516.08    320.09 o 
   0   4   6     2586.24     2952.66    107.97 o 
   2   4   6      155.20       40.65     85.10 o 
   4   4   6     1094.36      884.05    127.02 o 
   6   4   6     2524.88     2713.13    171.48 o 
   8   4   6      294.97      472.51    143.53 o 
 -11   5   6      546.06      702.42    143.53 o 
  -9   5   6     1318.63     1233.36    153.69 o 
  -7   5   6     1105.19     1248.60    127.02 o 
  -5   5   6      221.33      175.29     90.18 o 
  -3   5   6     1826.64     1989.12    124.48 o 
  -1   5   6     6288.55     7254.13    258.37 o 
   1   5   6     3610.91     3590.50    217.84 o 
   3   5   6     1626.09     1412.45    139.72 o 
   5   5   6     1218.70     1192.71    139.72 o 
   7   5   6      362.23      322.63    147.34 o 
 -12   6   6      113.48       77.48    157.50 o 
 -10   6   6      643.89      997.10    154.96 o 
  -8   6   6     2049.38     1962.44    165.12 o 
  -6   6   6     1729.91     1801.13    142.26 o 
  -4   6   6     3779.80     3456.19    168.94 o 
  -2   6   6     5347.86     6211.23    288.33 o 
   0   6   6      432.82      434.54     77.18 o 
   2   6   6      405.22      539.83    100.35 o 
   4   6   6      962.94     1129.20    132.10 o 
   6   6   6      281.20      118.13    146.07 o 
   8   6   6      212.53      -49.54    162.58 o 
 -11   7   6       77.22      260.39    142.26 o 
  -9   7   6      260.79      213.39    144.80 o 
  -7   7   6     1284.34     1486.12    142.26 o 
  -5   7   6      912.82      928.51    125.75 o 
  -3   7   6      736.94      605.88    121.94 o 
  -1   7   6     1732.53     1653.98    272.46 o 
   1   7   6     2075.45     2268.39    180.37 o 
   3   7   6     2016.04     1952.28    167.67 o 
   5   7   6      425.83      546.18    123.21 o 
   7   7   6       85.93       54.62    138.45 o 
 -10   8   6      136.99     -151.15    151.15 o 
  -8   8   6      966.07     1093.63    156.23 o 
  -6   8   6     1063.39      862.46    147.34 o 
  -4   8   6     2069.43     2019.60    156.23 o 
  -2   8   6     2174.47     2283.80    186.72 o 
   0   8   6      581.63      594.26     95.27 o 
   2   8   6     1975.00     1737.62    170.21 o 
   4   8   6      883.07      989.48    154.96 o 
   6   8   6        4.85       62.24    137.18 o 
  -9   9   6       85.55       59.70    152.42 o 
  -7   9   6     1012.16      933.59    171.48 o 
  -5   9   6     1406.63     1221.92    152.42 o 
  -3   9   6       74.56      191.80    125.75 o 
  -1   9   6      583.53      760.38     95.65 o 
   1   9   6     1817.57     1863.44    128.29 o 
   3   9   6      815.63      755.76    157.50 o 
   5   9   6      190.26      283.25    146.07 o 
  -8  10   6      334.14      191.80    165.12 o 
  -6  10   6      893.74      956.45    168.94 o 
  -4  10   6     1811.56     1774.46    181.64 o 
  -2  10   6     1168.93     1240.98    170.21 o 
   0  10   6      290.49      323.38    106.78 o 
   2  10   6      364.47      561.42    142.26 o 
   4  10   6      233.14      416.62    140.99 o 
   6  10   6      122.14       74.94    171.48 o 
  -7  11   6      193.06       -2.54    157.50 o 
  -5  11   6      332.08      543.64    154.96 o 
  -3  11   6       42.63      -95.26    148.61 o 
  -1  11   6     1140.02     1194.27    245.78 o 
   1  11   6     1482.02     1554.24    136.51 o 
   3  11   6      169.26      132.10    168.94 o 
  -6  12   6      163.29      456.00    151.15 o 
  -4  12   6      642.74      763.38    180.37 o 
  -2  12   6      918.64      679.55    176.56 o 
   0  12   6      153.30      159.44    108.79 o 
   2  12   6        9.47       -1.27    157.50 o 
  -5  13   6      178.46      224.82    168.94 o 
  -3  13   6      386.08      205.77    174.02 o 
  -1  13   6      601.09      553.66    128.10 o 
   1  13   6      173.26      338.92    145.44 o 
 -13   1   7      221.44      424.72    109.12 o 
 -11   1   7      394.90      486.77     93.99 o 
  -9   1   7      264.10      191.47    123.84 o 
  -7   1   7     1471.99     1435.74     85.74 o 
  -5   1   7     1242.84     1208.99     69.09 o 
  -3   1   7     3236.42     3288.68    104.74 o 
  -1   1   7     4541.66     4767.90    106.21 o 
   1   1   7      246.68      241.67     58.85 o 
   3   1   7     1540.82     1374.96    132.73 o 
   5   1   7      122.95       55.61     73.90 o 
   7   1   7      105.62       -8.77     92.03 o 
   9   1   7      137.94      242.16    110.92 o 
 -12   2   7       50.12     -101.62    144.80 o 
 -10   2   7     1814.50     1801.13    162.58 o 
  -8   2   7     2247.69     1881.15    147.34 o 
  -6   2   7     3015.54     3269.47    165.12 o 
  -4   2   7     6753.71     6833.63    345.49 o 
  -2   2   7       49.98      -48.27     74.94 o 
   0   2   7     4127.37     4191.12    384.87 o 
   2   2   7     1834.86     1731.27    120.67 o 
   4   2   7      417.32      422.97    102.89 o 
   6   2   7     1556.79     1389.59    166.40 o 
   8   2   7        0.24       97.80    133.37 o 
 -13   3   7      162.13      215.93    154.96 o 
 -11   3   7      237.96      397.57    119.40 o 
  -9   3   7      389.65      345.49    119.40 o 
  -7   3   7     2181.40     2121.22    137.18 o 
  -5   3   7       57.31       19.05     77.48 o 
  -3   3   7     1852.94     2023.41    120.67 o 
  -1   3   7     3528.64     3687.59    145.91 o 
   1   3   7        5.62       -9.25     63.09 o 
   3   3   7     1703.72     1475.96    127.02 o 
   5   3   7       44.75      160.04    100.35 o 
   7   3   7        0.18     -127.02    127.02 o 
 -12   4   7        0.97       40.65    130.83 o 
 -10   4   7        1.05      -19.05    123.21 o 
  -8   4   7        7.56     -105.43    105.43 o 
  -6   4   7      244.39      257.85     88.91 o 
  -4   4   7      577.45      503.00     93.99 o 
  -2   4   7       21.79       54.62     91.45 o 
   0   4   7      329.73      250.22     69.99 o 
   2   4   7      128.09       72.40     93.99 o 
   4   4   7        1.48      -30.48    101.62 o 
   6   4   7      112.41       24.13    130.83 o 
   8   4   7       40.35       25.40    140.99 o 
 -11   5   7      473.21      341.68    149.88 o 
  -9   5   7       54.64      181.64    119.40 o 
  -7   5   7     1094.62     1243.52    128.29 o 
  -5   5   7     1278.74     1284.16    118.13 o 
  -3   5   7      980.30      889.13    119.40 o 
  -1   5   7     2367.50     2544.36    110.79 o 
   1   5   7     1296.73     1230.55     98.92 o 
   3   5   7      734.97      759.57    121.94 o 
   5   5   7       77.08        5.08    118.13 o 
   7   5   7      504.42      351.84    157.50 o 
 -12   6   7        5.35        0.00    138.45 o 
 -10   6   7     1327.01     1176.20    170.21 o 
  -8   6   7      286.28      359.46    115.59 o 
  -6   6   7     1244.93     1331.16    135.91 o 
  -4   6   7     3389.18     3264.39    184.18 o 
  -2   6   7       35.30        1.27    106.70 o 
   0   6   7     1219.33     1065.01    100.80 o 
   2   6   7     1356.82     1469.61    139.72 o 
   4   6   7       69.51       24.13    116.86 o 
   6   6   7      540.24      469.97    143.53 o 
 -11   7   7      243.18       53.35    153.69 o 
  -9   7   7       46.25       -3.81    125.75 o 
  -7   7   7     1558.12     1413.72    156.23 o 
  -5   7   7       54.63      198.15    105.43 o 
  -3   7   7      262.96      195.61    120.67 o 
  -1   7   7     1108.13     1172.82    163.85 o 
   1   7   7      252.08      226.06     89.39 o 
   3   7   7      684.73      575.40    142.26 o 
   5   7   7        1.99     -109.24    125.75 o 
   7   7   7      111.94      -99.07    149.88 o 
 -10   8   7        2.04       83.83    140.99 o 
  -8   8   7       69.64     -100.35    140.99 o 
  -6   8   7        0.03     -114.32    118.13 o 
  -4   8   7        0.34      -29.21    115.59 o 
  -2   8   7       35.04     -120.67    120.67 o 
   0   8   7       12.07      181.30     86.37 o 
   2   8   7        2.82      -31.75    115.59 o 
   4   8   7       48.14     -104.16    138.45 o 
   6   8   7        2.15      104.16    142.26 o 
  -9   9   7        5.53       36.84    143.53 o 
  -7   9   7      858.87      666.85    161.31 o 
  -5   9   7       94.68       58.43    133.37 o 
  -3   9   7      321.39      106.70    142.26 o 
  -1   9   7     1565.74     1403.17    181.00 o 
   1   9   7      108.83       50.20     96.80 o 
   3   9   7      757.44      915.81    158.77 o 
   5   9   7       19.81       78.75    140.99 o 
  -8  10   7      160.16      133.37    156.23 o 
  -6  10   7       62.80      256.58    129.56 o 
  -4  10   7     2140.22     2160.59    193.07 o 
  -2  10   7      234.23      335.33    144.80 o 
   0  10   7      362.22      385.43    113.05 o 
   2  10   7      284.35       24.13    163.85 o 
   4  10   7       86.46     -102.89    154.96 o 
  -7  11   7      530.90      608.42    181.64 o 
  -5  11   7        3.43      161.31    137.18 o 
  -3  11   7       67.93      209.58    144.80 o 
  -1  11   7      574.44      335.83    113.30 o 
   1  11   7       59.00      240.35    104.63 o 
   3  11   7      342.72      269.28    158.77 o 
  -6  12   7       33.43       68.59    158.77 o 
  -4  12   7        0.22     -137.18    166.40 o 
  -2  12   7       31.70       67.32    152.42 o 
   0  12   7       65.45      107.89    112.23 o 
   2  12   7        4.89        0.00    161.31 o 
  -3  13   7      206.09       64.78    184.18 o 
  -1  13   7      365.97      434.56    240.70 o 
 -12   0   8      686.26      682.09    166.40 o 
 -10   0   8       15.90       20.32    111.78 o 
  -8   0   8     1371.60     1373.08    128.29 o 
  -6   0   8     6909.47     7511.91    369.63 o 
  -4   0   8     6103.33     5775.56    243.88 o 
  -2   0   8    12792.09    11913.12    522.05 o 
   0   0   8     9642.80    10655.35    666.22 o 
   2   0   8     4816.53     4702.25    215.93 o 
   4   0   8       88.85       83.83    105.43 o 
   6   0   8        6.34       57.16    111.78 o 
   8   0   8      961.59      778.63    186.72 o 
 -13   1   8      500.27      418.89    120.74 o 
 -11   1   8      263.44      521.70     92.09 o 
  -9   1   8      143.88       22.15     79.39 o 
  -7   1   8     2159.85     2118.64     98.79 o 
  -5   1   8     4691.96     4506.05    185.76 o 
  -3   1   8      867.16     1115.26     65.90 o 
  -1   1   8     1741.78     1675.37     57.47 o 
   1   1   8     4275.93     4290.94    164.20 o 
   3   1   8     1141.16      996.25     89.30 o 
   5   1   8       10.16     -137.82    147.98 o 
   7   1   8      348.81      478.74     98.80 o 
 -12   2   8      305.86      331.52    152.42 o 
 -10   2   8      288.67      345.49    128.29 o 
  -8   2   8     1499.69     1520.42    139.72 o 
  -6   2   8     1084.54     1031.40    114.32 o 
  -4   2   8     1482.95     1295.59    110.51 o 
  -2   2   8     8097.80     7603.36    321.36 o 
   0   2   8     2633.02     2883.97    379.79 o 
   2   2   8     1030.36      966.62    115.59 o 
   4   2   8     1026.92     1068.23    128.29 o 
   6   2   8      219.50      196.88    127.02 o 
   8   2   8      146.85      143.53    157.50 o 
 -13   3   8        1.76      -35.57    146.07 o 
 -11   3   8      544.46      725.28    140.99 o 
  -9   3   8     2449.78     2385.42    170.21 o 
  -7   3   8      639.14      759.57    110.51 o 
  -5   3   8     1563.67     1395.94    124.48 o 
  -3   3   8     6977.80     6455.11    306.12 o 
  -1   3   8     3407.32     3501.14    134.79 o 
   1   3   8      193.90      237.19     69.58 o 
   3   3   8      659.95      811.65    111.78 o 
   5   3   8     1722.05     1797.32    154.96 o 
   7   3   8       94.10      -11.43    135.91 o 
 -12   4   8       11.49     -148.61    148.61 o 
 -10   4   8     1249.51     1084.74    168.94 o 
  -8   4   8     1112.02     1003.45    138.45 o 
  -6   4   8       76.87      127.02     96.53 o 
  -4   4   8      773.85      915.81    105.43 o 
  -2   4   8     6797.31     6563.08    304.85 o 
   0   4   8      247.73      334.69     70.69 o 
   2   4   8       61.98      142.26     99.07 o 
   4   4   8     1744.15     1853.21    162.58 o 
   6   4   8      420.72      210.85    142.26 o 
 -11   5   8      701.09      688.44    151.15 o 
  -9   5   8     2790.23     2720.75    190.53 o 
  -7   5   8      592.60      542.37    116.86 o 
  -5   5   8      505.53      636.37    106.70 o 
  -3   5   8     4296.42     4199.25    194.34 o 
  -1   5   8     3157.23     3122.29    203.23 o 
   1   5   8      152.76      183.75     78.70 o 
   3   5   8     1019.64      821.81    146.07 o 
   5   5   8     2378.98     2414.63    190.53 o 
   7   5   8      189.42      165.12    144.80 o 
 -12   6   8       70.34      -83.83    163.85 o 
 -10   6   8      191.65      322.63    139.72 o 
  -8   6   8       68.90       85.10    120.67 o 
  -6   6   8      582.88      693.52    121.94 o 
  -4   6   8     1859.58     1857.02    156.23 o 
  -2   6   8     1418.47     1550.90    161.31 o 
   0   6   8     1092.18     1163.99    102.72 o 
   2   6   8      274.56      483.94    125.75 o 
   4   6   8       31.89     -135.91    135.91 o 
   6   6   8       19.92      -49.54    139.72 o 
 -11   7   8      264.21      293.41    149.88 o 
  -9   7   8      421.09      552.53    146.07 o 
  -7   7   8     2237.80     2246.97    182.91 o 
  -5   7   8     2157.65     2182.19    167.67 o 
  -3   7   8      110.96      139.72    115.59 o 
  -1   7   8      394.57      491.64     91.79 o 
   1   7   8     2337.82     2355.54    139.41 o 
   3   7   8      988.38     1061.88    160.04 o 
   5   7   8      137.24      154.96    135.91 o 
 -10   8   8       13.14       85.10    151.15 o 
  -8   8   8       27.93       39.38    135.91 o 
  -6   8   8     2281.40     2244.43    179.10 o 
  -4   8   8     1116.03     1113.96    161.31 o 
  -2   8   8       81.68       29.21    133.37 o 
   0   8   8     1903.57     1956.98    134.69 o 
   2   8   8     1963.43     2219.02    194.34 o 
   4   8   8      100.26      278.17    137.18 o 
   6   8   8        0.99     -168.94    168.94 o 
  -9   9   8       45.22      -63.51    165.12 o 
  -7   9   8     1608.03     1657.60    185.45 o 
  -5   9   8     1270.72     1418.80    167.67 o 
  -3   9   8       26.63     -105.43    142.26 o 
  -1   9   8      253.16      336.12    116.86 o 
   1   9   8     1115.14     1124.18    131.46 o 
   3   9   8      266.39      266.74    157.50 o 
   5   9   8        3.97      115.59    156.23 o 
  -8  10   8       74.79      -62.24    158.77 o 
  -6  10   8      788.28     1013.61    161.31 o 
  -4  10   8      829.19      697.33    167.67 o 
  -2  10   8      201.65      189.26    162.58 o 
   0  10   8      876.32     1116.19    313.10 o 
   2  10   8      675.96      955.18    177.83 o 
   4  10   8       76.86      431.86    151.15 o 
  -7  11   8      130.61      147.34    162.58 o 
  -5  11   8        5.31      140.99    142.26 o 
  -3  11   8      577.63      240.07    167.67 o 
  -1  11   8      556.09      296.50    157.50 o 
   1  11   8       34.33      -86.33    111.60 o 
   3  11   8       78.95      163.85    174.02 o 
  -6  12   8        2.65       92.72    172.75 o 
  -4  12   8      543.59      379.79    185.45 o 
  -2  12   8     1164.54     1016.15    209.58 o 
   0  12   8      128.43       87.44    266.11 o 
 -13   1   9       51.18      161.13    105.80 o 
 -11   1   9      291.83      181.79    101.62 o 
  -9   1   9        8.91      -30.48     75.91 o 
  -7   1   9      101.71       25.51     72.68 o 
  -5   1   9      473.54      361.93     93.36 o 
  -3   1   9      123.41      120.21     59.68 o 
  -1   1   9       51.49       83.20     41.35 o 
   1   1   9      246.98      242.79     51.31 o 
   3   1   9       79.95        2.10     76.68 o 
   5   1   9       99.77      169.79     84.42 o 
   7   1   9        1.38      -88.16     99.59 o 
 -12   2   9       35.11       76.21    144.80 o 
 -10   2   9       11.34       -6.35    116.86 o 
  -8   2   9      884.28      946.29    121.94 o 
  -6   2   9       98.29      143.53     93.99 o 
  -4   2   9      374.08      246.42     90.18 o 
  -2   2   9      535.99      458.54    110.51 o 
   0   2   9      391.09      325.98     74.67 o 
   2   2   9      356.82      182.91     95.26 o 
   4   2   9      109.18      271.82    111.78 o 
   6   2   9       79.18       21.59    125.75 o 
 -11   3   9      579.98      580.48    148.61 o 
  -9   3   9      112.65      226.09    118.13 o 
  -7   3   9       20.85      -34.30     95.26 o 
  -5   3   9      378.86      200.69    100.35 o 
  -3   3   9       42.38      151.15     90.18 o 
  -1   3   9       34.74       80.47    149.25 o 
   1   3   9       15.73       11.49     71.10 o 
   3   3   9       22.38       54.62     99.07 o 
   5   3   9        4.30      128.29    121.94 o 
   7   3   9        3.45      240.07    134.64 o 
 -12   4   9       43.99      -35.57    144.80 o 
 -10   4   9      386.56      571.59    143.53 o 
  -8   4   9        5.09       25.40    113.05 o 
  -6   4   9       24.30       50.81    104.16 o 
  -4   4   9      281.22      265.47     99.07 o 
  -2   4   9       51.71      -52.08    109.24 o 
   0   4   9       17.14       82.61    105.43 o 
   2   4   9       14.52      207.04     85.10 o 
   4   4   9       11.40      -49.54    116.86 o 
   6   4   9       32.00      -67.32    132.10 o 
 -11   5   9       20.37       31.75    140.99 o 
  -9   5   9       68.56      -11.43    128.29 o 
  -7   5   9      400.94      238.80    123.21 o 
  -5   5   9       31.82      123.21    104.16 o 
  -3   5   9        0.66       96.53    101.62 o 
  -1   5   9      806.25      753.44     98.75 o 
   1   5   9      308.91      368.51    233.72 o 
   3   5   9       82.12      128.29    115.59 o 
   5   5   9      593.99      495.37    146.07 o 
 -10   6   9      340.29      472.51    140.99 o 
  -8   6   9      705.38      753.22    148.61 o 
  -6   6   9        0.14      -30.48    116.86 o 
  -4   6   9     1283.94     1534.39    152.42 o 
  -2   6   9      113.13       81.29    118.13 o 
   0   6   9       28.13       51.21    117.49 o 
   2   6   9      154.46      175.29    129.56 o 
   4   6   9        3.86      185.45    127.02 o 
   6   6   9        0.06        8.89    140.99 o 
 -11   7   9       99.54      118.13    167.67 o 
  -9   7   9        6.13     -139.72    139.72 o 
  -7   7   9       40.66      186.72    127.02 o 
  -5   7   9        0.48      128.29    121.94 o 
  -3   7   9        0.06     -123.21    123.21 o 
  -1   7   9      297.81      485.44     89.16 o 
   1   7   9       21.29      135.14     90.03 o 
   3   7   9       19.95      -67.32    121.94 o 
   5   7   9      217.40      121.94    144.80 o 
 -10   8   9       10.62     -153.69    153.69 o 
  -8   8   9        0.01      -11.43    137.18 o 
  -6   8   9       10.91       19.05    125.75 o 
  -4   8   9      123.21       -3.81    138.45 o 
  -2   8   9        2.81      -57.16    129.56 o 
   0   8   9        1.39      -46.94    100.00 o 
   2   8   9       53.37      320.09    137.18 o 
   4   8   9        2.29     -116.86    147.34 o 
  -9   9   9        0.13      248.96    137.18 o 
  -7   9   9      195.64      368.36    143.53 o 
  -5   9   9       93.63      111.78    135.91 o 
  -3   9   9      100.96      232.44    139.72 o 
  -1   9   9      536.80      436.54    112.50 o 
   1   9   9       53.08      178.39    101.44 o 
   3   9   9        3.31       49.54    134.64 o 
  -8  10   9      219.93      222.28    154.96 o 
  -6  10   9        0.06     -156.23    156.23 o 
  -4  10   9      837.42      815.46    170.21 o 
  -2  10   9       23.08       21.59    147.34 o 
   0  10   9       10.50      -52.67    110.92 o 
   2  10   9      296.40       68.59    166.40 o 
  -7  11   9        9.84      143.53    151.15 o 
  -5  11   9        9.39      -90.18    151.15 o 
  -3  11   9       36.83      215.93    151.15 o 
  -1  11   9      184.79      258.18    117.08 o 
   1  11   9        1.05      165.55    133.37 o 
  -4  12   9       10.37      -19.05    170.21 o 
  -2  12   9       57.80       16.51    185.45 o 
 -12   0  10      623.76      843.41    174.02 o 
 -10   0  10       68.63       21.59    116.86 o 
  -8   0  10      139.36      221.01    104.16 o 
  -6   0  10     3078.68     2851.58    163.85 o 
  -4   0  10      513.47      627.47     99.07 o 
  -2   0  10        2.89      -97.80     97.80 o 
   0   0  10     4073.78     4508.95    188.51 o 
   2   0  10     2389.15     2309.21    186.72 o 
   4   0  10        3.53       62.24    110.51 o 
   6   0  10      307.71      271.82    165.12 o 
 -13   1  10      385.90      490.04    174.65 o 
 -11   1  10       42.74       89.99    110.51 o 
  -9   1  10        2.98        8.91     81.67 o 
  -7   1  10     5100.40     4881.03    177.23 o 
  -5   1  10     2530.82     2660.62    106.41 o 
  -3   1  10      245.32      281.52     66.87 o 
  -1   1  10     2249.72     2199.53     77.92 o 
   1   1  10     1493.60     1546.97     76.69 o 
   5   1  10       16.88      -45.41    232.44 o 
 -12   2  10      406.60      387.41    157.50 o 
 -10   2  10      724.27      818.00    147.34 o 
  -8   2  10      452.32      473.78    120.67 o 
  -6   2  10      307.26      251.50    110.51 o 
  -4   2  10     1177.61     1169.85    128.29 o 
  -2   2  10      749.86      585.56    124.48 o 
   0   2  10      790.92      901.14    238.16 o 
   2   2  10      989.34      983.13    128.29 o 
   4   2  10      246.29      440.76    143.53 o 
   6   2  10       74.55      143.53    139.72 o 
 -11   3  10      167.76      248.96    143.53 o 
  -9   3  10      611.84      677.01    139.72 o 
  -7   3  10      208.00      135.91    115.59 o 
  -5   3  10      893.64      831.98    128.29 o 
  -3   3  10     3283.36     3331.71    236.26 o 
  -1   3  10      796.79      902.74     99.26 o 
   1   3  10       19.65       69.89     74.96 o 
   3   3  10      699.70      885.32    127.02 o 
   5   3  10      661.28      941.21    143.53 o 
 -12   4  10       73.92      -52.08    152.42 o 
 -10   4  10     2451.46     2541.65    204.50 o 
  -8   4  10      571.22      501.73    146.07 o 
  -6   4  10      410.63      419.16    116.86 o 
  -4   4  10     1833.51     1653.79    157.50 o 
  -2   4  10     3260.89     3193.26    204.50 o 
   0   4  10        6.81      142.65     82.79 o 
   2   4  10      348.60      651.61    132.10 o 
   4   4  10     1077.09      793.87    163.85 o 
   6   4  10        1.23     -151.15    151.15 o 
 -11   5  10      342.16      391.22    153.69 o 
  -9   5  10     1173.97     1051.72    172.75 o 
  -7   5  10       66.60      326.44    114.32 o 
  -5   5  10      746.61      693.52    135.91 o 
  -3   5  10     3487.34     3133.56    210.85 o 
  -1   5  10      112.41      130.65     88.80 o 
   1   5  10       53.88      -61.50     92.03 o 
   3   5  10      670.40      630.01    152.42 o 
   5   5  10      394.16      388.68    143.53 o 
 -10   6  10      134.91      143.53    149.88 o 
  -8   6  10      314.55      199.42    147.34 o 
  -6   6  10      177.32      301.04    123.21 o 
  -4   6  10      272.71      453.46    124.48 o 
  -2   6  10      703.65      727.82    163.85 o 
   0   6  10      771.50      842.42    115.59 o 
   2   6  10      487.53      523.32    152.42 o 
   4   6  10      148.10       43.19    152.42 o 
 -11   7  10       64.98      -11.43    157.50 o 
  -9   7  10      112.33      201.96    153.69 o 
  -7   7  10     1061.19     1176.20    170.21 o 
  -5   7  10     1276.09     1454.37    168.94 o 
  -3   7  10      161.13      236.26    127.02 o 
  -1   7  10      276.79      497.20     99.39 o 
   1   7  10     1002.04     1025.09    127.31 o 
   3   7  10       25.84       87.64    140.99 o 
 -10   8  10      103.44      473.78    146.07 o 
  -8   8  10      315.43      299.77    156.23 o 
  -6   8  10     1832.37     1771.92    189.26 o 
  -4   8  10       42.51       82.56    132.10 o 
  -2   8  10       10.04     -107.97    151.15 o 
   0   8  10     1628.45     1411.47    142.50 o 
   2   8  10      331.09      552.53    148.61 o 
   4   8  10       22.45      185.45    156.23 o 
  -9   9  10       21.59      297.22    161.31 o 
  -7   9  10      679.17      613.50    177.83 o 
  -5   9  10      905.90      965.35    176.56 o 
  -3   9  10      126.39      234.99    154.96 o 
  -1   9  10      210.64       75.65    109.24 o 
   1   9  10      628.15      594.96    125.84 o 
   3   9  10       17.14        2.54    165.12 o 
  -8  10  10      135.90      229.90    163.85 o 
  -6  10  10      179.51      194.34    168.94 o 
  -4  10  10        4.86     -163.85    163.85 o 
  -2  10  10      249.89      340.41    175.29 o 
   0  10  10      443.29      524.12    131.39 o 
   2  10  10      103.64       30.48    179.10 o 
  -5  11  10      194.89      276.90    160.04 o 
  -3  11  10     1024.96     1088.55    210.85 o 
  -1  11  10        7.64       -5.44    118.58 o 
 -11   1  11       22.08       67.15     95.58 o 
  -9   1  11       13.33        4.34    231.81 o 
  -7   1  11       67.18      133.37    113.05 o 
  -5   1  11        0.23      -30.54     66.87 o 
  -3   1  11        1.05       24.68    181.64 o 
  -1   1  11       68.43       82.66     63.07 o 
   1   1  11       26.94       35.25    101.93 o 
   3   1  11       63.42      186.62     98.44 o 
   5   1  11        3.89      -69.36    126.38 o 
 -12   2  11       11.59      105.43    144.80 o 
 -10   2  11      155.28       99.07    120.67 o 
  -8   2  11        2.84      -17.78    110.51 o 
  -6   2  11        4.15      -21.59    105.43 o 
  -4   2  11       11.13       95.26    101.62 o 
  -2   2  11      128.67       67.32    116.86 o 
   0   2  11      136.97      222.55     85.33 o 
   2   2  11        6.94       77.48    107.97 o 
   4   2  11       50.95     -135.91    135.91 o 
 -11   3  11       28.29      262.93    135.91 o 
  -9   3  11        5.74      -58.43    132.10 o 
  -7   3  11        0.86     -113.05    113.05 o 
  -5   3  11       30.24       88.91    105.43 o 
  -3   3  11        3.12       67.32    111.78 o 
  -1   3  11        9.70       41.49    198.78 o 
   1   3  11        0.31     -119.40    119.40 o 
   3   3  11       63.26      396.30    109.24 o 
   5   3  11       19.87      130.83    130.83 o 
 -12   4  11       28.02      270.55    143.53 o 
 -10   4  11       47.25     -130.83    146.07 o 
  -8   4  11        1.11       22.86    123.21 o 
  -6   4  11      114.92      205.77    114.32 o 
  -4   4  11        1.85       22.86    115.59 o 
  -2   4  11        4.39      299.77    124.48 o 
   0   4  11      158.24      207.04    144.80 o 
   2   4  11        3.03     -130.83    130.83 o 
   4   4  11        0.35       31.75    138.45 o 
 -11   5  11       16.34       92.72    157.50 o 
  -9   5  11       22.19       45.73    133.37 o 
  -7   5  11       89.57       90.18    119.40 o 
  -5   5  11       22.30      -85.10    118.13 o 
  -3   5  11        0.15      184.18    115.59 o 
  -1   5  11      153.05      122.34    149.25 o 
   1   5  11      123.69      206.15    178.46 o 
   3   5  11       87.16      140.99    135.91 o 
 -10   6  11        9.99      -36.84    139.72 o 
  -8   6  11        9.57     -147.34    147.34 o 
  -6   6  11        5.28      -73.67    123.21 o 
  -4   6  11       70.14      177.83    125.75 o 
  -2   6  11       19.63       91.45    135.91 o 
   0   6  11        4.51       21.93    104.16 o 
   2   6  11       18.55       15.24    138.45 o 
   4   6  11       10.05      148.61    146.07 o 
  -9   7  11      115.44      144.80    157.50 o 
  -7   7  11        2.81       93.99    138.45 o 
  -5   7  11        4.67      185.45    134.64 o 
  -3   7  11        0.31       63.51    125.75 o 
  -1   7  11       53.51      -61.81    210.22 o 
   1   7  11       11.92      -23.63    103.80 o 
   3   7  11      115.82       62.24    152.42 o 
  -8   8  11        0.82      -35.57    152.42 o 
  -6   8  11       12.52      101.62    146.07 o 
  -4   8  11       11.37       60.97    143.53 o 
  -2   8  11       60.54      115.59    152.42 o 
   0   8  11        0.10       94.36    102.20 o 
   2   8  11       13.27      172.75    152.42 o 
  -7   9  11        3.45      -15.24    147.34 o 
  -5   9  11       26.04      191.80    147.34 o 
  -3   9  11       27.41      119.40    146.07 o 
  -1   9  11       51.52      206.04    101.97 o 
   1   9  11        7.46       29.80    115.92 o 
  -6  10  11       16.13     -163.85    163.85 o 
  -4  10  11       43.92      207.04    160.04 o 
  -2  10  11       43.53       83.83    165.12 o 
   0  10  11        6.11      -71.11    118.09 o 
  -3  11  11       33.56      274.36    181.64 o 
 -12   0  12      119.40      218.47    151.15 o 
 -10   0  12       11.88      105.43    123.21 o 
  -8   0  12      446.53      457.27    134.64 o 
  -6   0  12     1239.86     1122.85    148.61 o 
  -4   0  12      568.58      194.34    115.59 o 
  -2   0  12      395.30      284.52    110.51 o 
   0   0  12     1072.06     1038.32    238.80 o 
   2   0  12       14.69     -133.37    133.37 o 
   4   0  12        5.90      119.40    140.99 o 
 -11   1  12        1.18       57.89     95.58 o 
  -9   1  12      240.48      188.06    132.73 o 
  -7   1  12     1068.58     1028.87    108.23 o 
  -5   1  12      491.10      671.66     87.11 o 
  -3   1  12     1669.82     1795.41    115.35 o 
  -1   1  12     1712.33     1769.77     84.19 o 
   1   1  12      365.28      360.28     71.12 o 
   3   1  12       23.90      -44.03    153.06 o 
 -12   2  12      106.67      171.48    160.04 o 
 -10   2  12      262.14      429.32    147.34 o 
  -8   2  12      190.46      426.78    118.13 o 
  -6   2  12      603.52      416.62    142.26 o 
  -4   2  12      232.98      342.95    118.13 o 
  -2   2  12        5.05      116.86    116.86 o 
   0   2  12      212.00      185.32     97.32 o 
   2   2  12      131.30      284.52    123.21 o 
   4   2  12       58.57       82.56    143.53 o 
 -11   3  12      248.98      406.46    152.42 o 
  -9   3  12      417.09      622.39    144.80 o 
  -7   3  12        7.95      -67.32    115.59 o 
  -5   3  12      174.35      -59.70    125.75 o 
  -3   3  12     1522.91     1319.73    177.83 o 
  -1   3  12       46.74      -94.73     94.73 o 
   1   3  12       46.59       29.34    151.15 o 
   3   3  12      479.61      486.48    161.31 o 
 -10   4  12     1092.62     1025.04    190.53 o 
  -8   4  12       67.23       62.24    125.75 o 
  -6   4  12       92.27      269.28    120.67 o 
  -4   4  12     1820.51     1768.11    185.45 o 
  -2   4  12      470.29      861.19    158.77 o 
   0   4  12        0.91       64.75     93.61 o 
   2   4  12      439.72      284.52    154.96 o 
   4   4  12      378.80      420.43    171.48 o 
 -11   5  12      156.37      395.03    160.04 o 
  -9   5  12      131.56       49.54    152.42 o 
  -7   5  12        1.52       40.65    125.75 o 
  -5   5  12      255.63      157.50    139.72 o 
  -3   5  12      644.34      771.01    170.21 o 
  -1   5  12       18.71       62.42     97.42 o 
   1   5  12       12.06      134.95    104.14 o 
   3   5  12      141.85      205.77    140.99 o 
 -10   6  12      270.46      350.57    172.75 o 
  -8   6  12      439.66      318.82    165.12 o 
  -6   6  12      292.66      138.45    147.34 o 
  -4   6  12      170.96      210.85    140.99 o 
  -2   6  12      301.14      412.81    157.50 o 
   0   6  12      280.84      172.18    171.48 o 
   2   6  12      223.09      325.17    161.31 o 
  -9   7  12       29.45       17.78    158.77 o 
  -7   7  12      534.17      456.00    168.94 o 
  -5   7  12      215.39      151.15    162.58 o 
  -3   7  12        1.74       62.24    139.72 o 
  -1   7  12      513.72      611.21    126.17 o 
   1   7  12      142.61      101.08    120.08 o 
  -8   8  12      730.96      414.08    193.07 o 
  -6   8  12      510.65      731.63    184.18 o 
  -4   8  12       14.47     -111.78    146.07 o 
  -2   8  12      142.43      313.74    172.75 o 
   0   8  12      470.23      427.55    135.28 o 
  -7   9  12      319.59      429.32    171.48 o 
  -5   9  12      201.64        0.00    171.48 o 
  -3   9  12        0.88      142.26    157.50 o 
  -1   9  12      375.53      298.51    207.68 o 
  -4  10  12       94.06      242.61    184.18 o 
  -2  10  12      110.63      246.42    181.64 o 
 -11   1  13       16.25      -69.54    239.43 o 
  -9   1  13        7.70      -46.26    130.83 o 
  -7   1  13       20.06      -22.20     86.17 o 
  -5   1  13      100.02       76.97     90.18 o 
  -3   1  13        0.83       23.80     82.10 o 
  -1   1  13        5.99      174.36     57.55 o 
   1   1  13       35.97      -47.23     70.95 o 
   3   1  13       19.52      168.76    104.79 o 
 -10   2  13      165.05       80.02    144.80 o 
  -8   2  13      125.25       85.10    137.18 o 
  -6   2  13       29.26       41.92    115.59 o 
  -4   2  13        3.00      -48.27    121.94 o 
  -2   2  13      325.99      367.09    146.07 o 
   0   2  13       12.05     -121.94    121.94 o 
   2   2  13       83.43     -124.48    124.48 o 
 -11   3  13      109.28      227.36    152.42 o 
  -9   3  13       11.93      -81.29    137.18 o 
  -7   3  13       33.45      143.53    116.86 o 
  -5   3  13      179.68      238.80    125.75 o 
  -3   3  13        7.70      -86.37    121.94 o 
  -1   3  13        4.55       71.46    107.97 o 
   1   3  13       21.05       61.26    104.03 o 
   3   3  13       27.36     -153.69    153.69 o 
 -10   4  13       51.89       73.67    143.53 o 
  -8   4  13       18.48       83.83    129.56 o 
  -6   4  13        9.21      105.43    132.10 o 
  -4   4  13       10.74      154.96    127.02 o 
  -2   4  13       48.37      -41.92    140.99 o 
   0   4  13        6.70       19.21    113.68 o 
   2   4  13        0.76      133.37    143.53 o 
  -9   5  13        4.80      240.07    139.72 o 
  -7   5  13        1.54      176.56    120.67 o 
  -5   5  13        3.47      266.74    127.02 o 
  -3   5  13        9.23       91.45    147.34 o 
  -1   5  13       56.81       86.56    108.99 o 
   1   5  13       45.96       18.69    116.98 o 
 -10   6  13       15.90      170.21    153.69 o 
  -8   6  13       28.92     -135.91    151.15 o 
  -6   6  13      152.48      175.29    153.69 o 
  -4   6  13       45.84       63.51    143.53 o 
  -2   6  13       20.54     -111.78    158.77 o 
   0   6  13        6.13       -1.51    118.13 o 
   2   6  13       43.56      218.47    154.96 o 
  -9   7  13        7.78      -17.78    168.94 o 
  -7   7  13        4.65     -123.21    147.34 o 
  -5   7  13       27.36     -148.61    148.61 o 
  -3   7  13        9.47      -36.84    152.42 o 
  -1   7  13       32.36       59.25    115.17 o 
   1   7  13       54.87       87.39    185.45 o 
  -8   8  13       12.71      -68.59    171.48 o 
  -6   8  13        6.14     -162.58    166.40 o 
  -4   8  13       22.72      -60.97    161.31 o 
  -2   8  13       11.34     -102.89    177.83 o 
   0   8  13        1.36       27.36    343.59 o 
  -5   9  13       13.86      234.99    162.58 o 
  -3   9  13       59.86     -162.58    186.72 o 
 -10   0  14        1.41      -77.48    151.15 o 
  -8   0  14      731.20      999.64    160.04 o 
  -6   0  14      221.66      630.01    130.83 o 
  -4   0  14       32.59     -119.40    119.40 o 
  -2   0  14      522.69      312.47    153.69 o 
   0   0  14       59.38      138.54     98.44 o 
   2   0  14       58.94      106.70    152.42 o 
 -11   1  14       44.86      181.08    104.49 o 
  -9   1  14       46.76      111.55    100.97 o 
  -7   1  14      103.57      142.73     91.40 o 
  -5   1  14      164.48      210.05     92.96 o 
  -3   1  14      114.43       95.71     98.27 o 
  -1   1  14      187.28      297.02     71.60 o 
   1   1  14      138.15      155.71    100.28 o 
 -10   2  14       13.80      273.09    142.26 o 
  -8   2  14      284.00      560.15    138.45 o 
  -6   2  14      243.40      414.08    137.18 o 
  -4   2  14       53.86      180.37    132.10 o 
  -2   2  14      207.56      279.44    163.85 o 
   0   2  14       27.35      123.93    147.98 o 
   2   2  14        6.54       57.16    140.99 o 
  -9   3  14      108.22      181.64    151.15 o 
  -7   3  14        4.24     -106.70    139.72 o 
  -5   3  14      233.07      290.87    143.53 o 
  -3   3  14      162.13      355.65    156.23 o 
  -1   3  14       24.67       68.75    100.01 o 
   1   3  14      206.23      265.73    127.56 o 
 -10   4  14      119.43       21.59    162.58 o 
  -8   4  14       45.84      148.61    143.53 o 
  -6   4  14      233.15      265.47    158.77 o 
  -4   4  14      345.53      589.37    148.61 o 
  -2   4  14        7.95      156.23    157.50 o 
   0   4  14        6.63       78.10    118.13 o 
  -9   5  14       80.78      245.15    161.31 o 
  -7   5  14        1.38      438.22    140.99 o 
  -5   5  14       88.40       73.67    151.15 o 
  -3   5  14      118.34      171.48    165.12 o 
  -1   5  14       65.41      148.30    123.94 o 
   1   5  14      141.17      238.35    161.31 o 
  -8   6  14      104.67      -50.81    176.56 o 
  -6   6  14      193.99      165.12    154.96 o 
  -4   6  14      153.67      483.94    149.88 o 
  -2   6  14       33.90      -74.94    167.67 o 
   0   6  14       39.89      172.69    123.33 o 
  -7   7  14      142.68      494.10    166.40 o 
  -5   7  14        2.62      146.07    137.18 o 
  -3   7  14       21.52      227.36    167.67 o 
  -1   7  14      185.13      321.03    315.64 o 
  -6   8  14      142.37       41.92    186.72 o 
  -4   8  14       94.68      -97.80    190.53 o 
  -9   1  15       37.54       63.81    114.95 o 
  -7   1  15        5.43      -94.75     94.75 o 
  -5   1  15       20.54      -56.43     93.13 o 
  -3   1  15        5.06       86.30     97.45 o 
  -1   1  15        2.66       39.47     73.89 o 
   1   1  15       20.07      -26.93     85.69 o 
 -10   2  15        8.21      -92.72    146.07 o 
  -8   2  15        0.12      -83.83    152.42 o 
  -6   2  15       49.29       12.70    142.26 o 
  -4   2  15       17.78      182.91    134.64 o 
  -2   2  15       76.96      313.74    167.67 o 
   0   2  15       34.57      -72.65    114.60 o 
  -9   3  15       27.76        0.00    148.61 o 
  -7   3  15       22.03       77.48    135.91 o 
  -5   3  15       19.26      -48.27    140.99 o 
  -3   3  15        6.46     -158.77    158.77 o 
  -1   3  15       22.65     -125.73    125.73 o 
  -8   4  15        6.27      -48.27    144.80 o 
  -6   4  15        7.81       85.10    146.07 o 
  -4   4  15        0.10       85.10    146.07 o 
  -2   4  15        7.88     -157.50    163.85 o 
   0   4  15       13.82      148.75    118.00 o 
  -7   5  15        0.05       -3.81    152.42 o 
  -5   5  15       22.61      513.16    140.99 o 
  -3   5  15       11.52      194.34    167.67 o 
  -1   5  15       19.70      -59.92    121.68 o 
  -6   6  15       63.84     -176.56    176.56 o 
  -4   6  15        6.35     -167.67    167.67 o 
  -2   6  15       78.04      137.18    184.18 o 
  -8   0  16       53.92       78.75    152.42 o 
  -6   0  16       52.90      -80.02    148.61 o 
  -4   0  16      507.49      621.12    166.40 o 
  -2   0  16      207.59      158.77    174.02 o 
  -9   1  16        6.47      -79.79    113.59 o 
  -7   1  16       60.91      128.88    141.63 o 
  -5   1  16        0.55      -96.53     99.70 o 
  -3   1  16       24.44       69.40    144.80 o 
  -1   1  16       12.25      -15.19     86.19 o 
  -8   2  16       25.57     -135.91    156.23 o 
  -6   2  16       24.19      337.87    142.26 o 
  -4   2  16      224.14      257.85    160.04 o 
  -2   2  16       81.23     -113.05    182.91 o 
  -7   3  16       82.32     -121.94    161.31 o 
  -5   3  16       67.83      322.63    144.80 o 
  -3   3  16        0.89       71.13    165.12 o 
  -6   4  16       12.08      -90.18    163.85 o 
  -4   4  16       23.94      -66.05    172.75 o 
                                                 
